# Supplementary material for: Cimicifugae Rhizoma Extract Attenuates Oxidative Stress and Airway Inflammation via the Upregulation of Nrf2/HO-1/NQO1 and Downregulation of NF-κB Phosphorylation in Ovalbumin-Induced Asthma
Source: Antioxidants (Basel). 2021 Oct 15;10(10):1626. doi: 10.3390/antiox10101626 (PMC8533435; doi:10.3390/antiox10101626)
Supplement: Supplementary file 1 [file antioxidants-10-01626-s001.zip]

Archive with 1 entries (1 files):
- antioxidants-1392937-supplementary.pdf
